# Supplementary material for: Upgrading the Transdermal Biomedical Capabilities of Thyme Essential Oil Nanoemulsions Using Amphiphilic Oligochitosan Vehicles
Source: Pharmaceutics. 2022 Jun 25;14(7):1350. doi: 10.3390/pharmaceutics14071350 (PMC9317589; doi:10.3390/pharmaceutics14071350)
Supplement: Supplementary file 1 [file pharmaceutics-14-01350-s001.zip]

Archive with 1 entries (1 files):
- pharmaceutics-1745025-supplementary.pdf
